# Supplementary material for: Anti-tumor efficacy of theliatinib in esophageal cancer patient-derived xenografts models with epidermal growth factor receptor (EGFR) overexpression and gene amplification
Source: Oncotarget. 2017 Apr 19;8(31):50832–44. doi: 10.18632/oncotarget.17243 (PMC5584209; doi:10.18632/oncotarget.17243)
Supplement: Supplementary file 2 [file oncotarget-08-50832-s002.xlsx]

## Sheet: Sheet1
Supplemental Table 1: EGFR IHC and GCN scores, and hot-spot mutation analysis for EGFR, PIK3CA, K-Ras and B-Raf genes in tumor samples from 70 Chinese esophageal cancer patients
Sample ID	Histopathology	EGFR IHC	EGFR GCN by qPCR	EGFR mutation			PIK3CA mutation		K-Ras mutation		B-Raf mutation
		H score		Exon 19	Exon 21 L858	Exon 20 T790	Exon 9 E542-545	Exon 20 H1047	Exon 2 G12, 13	Exon 3 Q61	Exon 11 G464	Exon 15 V600
				746-750
ESO2T0040	squamous	270	0.5	wt	wt	wt	wt	wt	wt	wt	wt	wt
ESO2T0046	squamous	300	2.5	wt	wt	wt	wt	wt	wt	wt	wt	wt
ESO2T0048	small cell	0	0.4	wt	wt	wt	wt	wt	wt	wt	wt	wt
ESO2T0059	squamous	0	0.6	wt	wt	wt	wt	wt	wt	wt	wt	wt
ESO2T0060	squamous	220	0.6	wt	wt	Q787Q	wt	wt	wt	wt	wt	wt
ESO2T0061	squamous	230	0.5	wt	wt	Q787Q	wt	wt	wt	wt	wt	wt
ESO2T0068	squamous	280	0.5	wt	wt	Q787Q	wt	wt	wt	wt	wt	wt
ESO2T0071	squamous	300	0.5	wt	wt	wt	wt	wt	wt	wt	wt	wt
ESO2T0085	squamous	290	1.3	wt	wt	wt	wt	wt	wt	wt	wt	wt
ESO2T0093	squamous	130	1	wt	wt	wt	wt	wt	wt	wt	wt	wt
ESO2T0096	adenocarcinoma	120	1.4	wt	wt	wt	wt	wt	wt	wt	wt	wt
ESO2T0128	squamous	300	0.6	wt	wt	wt	wt	wt	wt	wt	wt	wt
ESO2T0137	sarcoma	100	0.8	wt	wt	wt	wt	wt	wt	wt	wt	wt
ESO2T0139	squamous	290	5.5	wt	wt	wt	wt	wt	wt	wt	wt	wt
ESO2T0142	squamous	250	1.4	wt	wt	wt	wt	wt	wt	wt	wt	wt
ESO2T0151	squamous	290	1	wt	wt	Q787Q	wt	wt	wt	wt	wt	wt
ESO2T0180	squamous	160	1.4	wt	wt	wt	wt	wt	wt	wt	wt	wt
ESO2T0185	squamous	270	0.7	wt	wt	wt	wt	wt	wt	wt	wt	wt
ESO2T0256	squamous	200	1.1	wt	wt	wt	wt	wt	wt	wt	wt	wt
ESO2T0258	small cell	0	0.9	wt	wt	wt	wt	wt	wt	wt	wt	wt
ESO2T0260	squamous	270	0.3	wt	wt	wt	wt	wt	wt	wt	wt	wt
ESO2T0269	squamous	210	0.6	wt	wt	Q787Q	wt	wt	wt	wt	wt	wt
ESO2T0278	squamous	280	1.2	wt	wt	Q787Q	wt	wt	wt	wt	wt	wt
ESO2T0279	squamous	180	0.9	K745K	wt	wt	wt	wt	wt	wt	wt	wt
ESO2T0281	squamous	140	0.3	wt	wt	Q787Q	wt	wt	wt	wt	wt	wt
ESO2T0282	squamous	270	0.4	wt	wt	Q787Q	wt	wt	wt	wt	wt	wt
ESO2T0289	squamous	200	0.3	wt	wt	Q787Q	wt	wt	wt	wt	wt	wt
ESO2T0294	squamous	0	0.2	wt	wt	wt	wt	wt	wt	wt	wt	wt
ESO2T0313	squamous	220	0.4	wt	wt	Q787Q	wt	wt	wt	wt	wt	wt
ESO2T0315	squamous	220	1.3	wt	wt	wt	wt	wt	wt	wt	wt	wt
ESO2T0330	squamous	0	0.5	wt	wt	Q787Q	wt	wt	wt	wt	wt	wt
ESO2T0335	squamous	260	0.5	wt	H850L	wt	wt	wt	wt	wt	wt	wt
ESO2T0340	squamous	220	0.6	wt	wt	wt	wt	wt	wt	wt	wt	wt
ESO2T0345	squamous	200	0.8	wt	wt	wt	wt	wt	wt	wt	wt	wt
ESO1T0326	squamous	300	23.3	wt	wt	wt	wt	wt	wt	wt	wt	wt
ESO1T0327	squamous	210	1.7	wt	wt	wt	wt	wt	wt	wt	wt	wt
ESO1T0412	squamous	140	1.8	wt	wt	Q787Q	wt	wt	wt	wt	wt	wt
ESO1T0472	squamous	190	1.2	wt	wt	wt	E542K	wt	wt	wt	wt	wt
ESO1T0474	squamous	230	1.8	wt	wt	wt	wt	wt	wt	wt	wt	wt
ESO1T0586	squamous	170	1.9	wt	wt	Q787Q	wt	wt	wt	wt	wt	wt
ESO1T0768	squamous	290	1.3	wt	wt	wt	wt	wt	wt	wt	wt	wt
ESO1T0773	squamous	70	ND	ND	ND	ND	ND	ND	ND	ND	ND	ND
ESO1T0781	squamous	280	1.6	wt	wt	wt	wt	wt	wt	wt	wt	wt
ESO3T1525	squamous	0	0.7	ND	ND	ND	ND	ND	ND	ND	ND	ND
ESO3T2103	low differentiated adenocarcinoma	55	1.2	ND	ND	ND	ND	ND	ND	ND	ND	ND
ESO3T1511	squamous with sarcomatoid differentiation	145	0.9	ND	ND	ND	ND	ND	ND	ND	ND	ND
ESO3T1527	squamous	155	0.9	wt	wt	Q787Q	wt	wt	wt	wt	wt	wt
ESO3T1497	squamous	190	1	wt	wt	Q787Q	wt	wt	wt	wt	wt	wt
ESO3T1534	squamous	210	0.9	wt	wt	Q787Q	wt	wt	wt	wt	wt	wt
ESO3T1506	squamous	220	1.5	wt	wt	wt	wt	wt	wt	wt	wt	wt
ESO3T2137	squamous	230	1.5	wt	wt	wt	wt	wt	wt	wt	wt	wt
ESO3T1532	squamous	240	1.2	wt	wt	wt	wt	wt	wt	wt	wt	wt
ESO3T2125	squamous	245	1.4	wt	wt	Q787Q	wt	wt	wt	wt	wt	wt
ESO3T2138	squamous	250	1	wt	wt	wt	wt	wt	wt	wt	wt	wt
ESO3T2112	squamous	270	0.9	wt	wt	wt	wt	wt	wt	wt	wt	wt
ESO3T1498	squamous	275	1.4	wt	wt	wt	wt	wt	wt	wt	wt	wt
ESO3T1520	squamous	280	1.2	wt	wt	wt	wt	wt	wt	wt	wt	wt
ESO3T1533	squamous	285	1.2	wt	wt	wt	wt	wt	wt	wt	wt	wt
ESO3T1518	squamous	290	1.2	wt	wt	Q787Q	wt	wt	wt	wt	wt	wt
ESO3T1528	squamous	290	2	wt	wt	wt	wt	wt	wt	wt	wt	wt
ESO3T1516	squamous	295	2	wt	wt	wt	wt	wt	wt	wt	wt	wt
ESO3T2085	squamous	295	1.5	wt	wt	wt	wt	wt	wt	wt	wt	wt
ESO3T2097	squamous	295	1.8	wt	wt	wt	wt	wt	wt	wt	wt	wt
ESO3T1504	squamous	300	19.9	wt	wt	wt	wt	wt	wt	wt	wt	wt
ESO3T2096	squamous	300	1.1	wt	wt	wt	wt	wt	wt	wt	wt	wt
ESO3T2104	squamous	300	1.2	wt	wt	wt	wt	wt	wt	wt	wt	wt
ESO3T2124	squamous	300	1	wt	wt	wt	wt	wt	wt	wt	wt	wt
ESO3T2139	squamous	300	2.3	wt	wt	wt	wt	wt	wt	wt	wt	wt
ESO3T2145	squamous	300	2	wt	wt	wt	wt	wt	wt	wt	wt	wt
ESO3T2152	squamous	300	1.1	wt	wt	wt	wt	wt	wt	wt	wt	wt
GCN=gene copy number, wt=wild type, ND= not determined or failed in any procedure in PCR or followed Sanger sequencing.
