# Supplementary material for: Anti-tumor efficacy of theliatinib in esophageal cancer patient-derived xenografts models with epidermal growth factor receptor (EGFR) overexpression and gene amplification
Source: Oncotarget. 2017 Apr 19;8(31):50832–44. doi: 10.18632/oncotarget.17243 (PMC5584209; doi:10.18632/oncotarget.17243)
Supplement: Supplementary file 3 [file oncotarget-08-50832-s003.xlsx]

## Sheet: Sheet1
Supplemental Table 2: Inhibition of kinases by theliatinib demonstrating its selectivity
Kinase	Inhibition（%） at 3 µM	IC50 (nM)
Abl(h)	57
ACK1(h)	90	256
ALK(h)	25
Arg(h)	48
ARK5(h)	12
Aurora-A(h)	-7
Aurora-B(h)	62
Axl(h)	10
Bmx(h)	9
BRK(h)	17
BTK(h)	24
CK1δ(h)	19
CK2(h)	-1
CLK2(h)	35
CLK3(h)	6
cKit(h)	0
CSK(h)	11
c-RAF(h)	3
cSRC(h)	35
eEF-2K(h)	6
EGFR(h)	107	3
EGFR(T790M,L858R)(h)	ND	22
EphA1(h)	11
EphB4(h)	26
ErbB4(h)	85	705
FAK(h)	3
Fes(h)	10
FGFR1(h)	45
FGFR2(h)	3
FGFR3(h)	12
FGFR4(h)	7
Fgr(h)	63
Flt1(h)	45
Flt3(h)	4
Flt4(h)	36
Fms(h)	16
Fyn(h)	70
GSK3β(h)	1
Hck(h)	37
IGF-1R(h)	10
KDR(h)	17
Lck(h)	95	176
Lyn(h)	89	501
MEK1(h)	-6
Mer(h)	10
Met(h)	36
mTOR(h)	-9
p70S6K(h)	11
PDGFRα(h)	3
PDGFRβ(h)	-1
Pim-1(h)	27
Pim-2(h)	-7
Pim-3(h)	14
PKA(h)	2
PKBα(h)	6
PKBβ(h)	-5
PKBγ(h)	8
PKCα(h)	2
PKCβI(h)	-6
PKCβII(h)	2
Ret(h)	3
ROCK-I(h)	5
ROCK-II(h)	8
Ron(h)	4
Ros(h)	13
SGK(h)	-13
TAK1(h)	2
TAO1(h)	5
TAO2(h)	8
TAO3(h)	-11
Tie2(h)	72
TrkA(h)	0
TrkB(h)	0
Yes(h)	88	334
ZAP-70(h)	0
